# Supplementary material for: Private Doctors’ Perspective towards “Patient First” in TB Diagnostic Cascade, Hisar, India
Source: Diagnostics (Basel). 2024 May 31;14(11):1164. doi: 10.3390/diagnostics14111164 (PMC11171542; doi:10.3390/diagnostics14111164)
Supplement: Supplementary file 1 [file diagnostics-14-01164-s001.zip]

Archive with 1 entries (1 files):
- diagnostics-2990028-supplementary.pdf
